# Supplementary material for: Hot-Air Drying Significantly Improves the Quality and Functional Activity of Orange Black Tea Compared with Traditional Sunlight Drying
Source: Foods. 2023 May 7;12(9):1913. doi: 10.3390/foods12091913 (PMC10178095; doi:10.3390/foods12091913)
Supplement: Supplementary file 1 [file foods-12-01913-s001.zip]

Archive with 1 entries (1 files):
- foods-2295441-supplementary.pdf
